# Supplementary material for: Anger, Cynical Distrust, Nightmare Distress and Insomnia Among Nursing Personnel
Source: J Clin Med. 2026 May 15;15(10):3837. doi: 10.3390/jcm15103837 (PMC13207250; doi:10.3390/jcm15103837)
Supplement: Supplementary file 1 [file jcm-15-03837-s001.zip]

Archive with 1 entries (1 files):
- jcm-4296316-supplementary.pdf
